# Supplementary material for: Impact of Planting Date on Nutritional Composition of Faba Bean ( Vicia faba L.) Seeds Across Varieties
Source: Plant Environ Interact. 2026 Feb 11;7(1):e70117. doi: 10.1002/pei3.70117 (PMC12894781; doi:10.1002/pei3.70117)
Supplement: Supplementary file 1 — Data S1: pei370117‐sup‐0001‐DataS1.xlsx. [file PEI3-7-e70117-s001.xlsx]

## Sheet: SAS used
Variety	Planting	Rep	Calories	P density	Ca density	Mg density	K density	Zn density	Na density	Carb	Iron density	protein/cal (mg/kcal)	Protein/carb	Con Carb in Cal	Cont fat in Cal	Cont pro in cal	Protein	Ash	fat	Moisture	Ca	Fe	Mg	K	Na	Zn	P	Protein DMB	Carb DMB	Fat DMB	Ash DMB	Cal Cal (kca/100g)
APRO	S	1	364	217.857	36.2637	54.1209	469.78	1.3956	0.785714	58.7	1.46978	73.9011	45.8262	64.5055	5.93407	29.5604	26.9	4.6	2.4	7.4	132	5.35	197	1710	2.86	5.08	793	26.826	58.626	2.326	2.326	364
APRO	F	1	364	197.032	43.6933	39.5713	376.477	0.887606	0.324265	65.9	1.09646	54.6854	30.1973	72.4375	5.68838	21.8741	19.9	4.4	2.3	7.5	159	3.99	144	1370	1.18	3.23	717	19.825	65.825	2.225	2.225	363.9
EN3	S	1	364	155.135	35.4201	36.5184	332.235	0.749588	0.260846	60.8	1.33718	69.4673	41.6118	66.7765	5.43657	27.7869	25.3	3.8	2.2	7.9	129	4.87	133	1210	0.95	2.73	565	25.221	60.721	2.121	2.121	364.2
EN3	S	2	365	184.384	40.8219	45.7534	375.342	1.23014	0.479452	60.6	1.57534	70.411	42.4092	66.411	5.42466	28.1644	25.7	4.1	2.2	7.4	149	5.75	167	1370	1.75	4.49	673	25.626	60.526	2.126	2.126	365
EN3	S	3	364	161.486	36.3136	40.4402	332.875	0.707015	0.176066	65	1.33975	59.4223	33.2308	71.5268	4.70426	23.7689	21.6	3.5	1.9	8	132	4.87	147	1210	0.64	2.57	587	21.52	64.92	1.82	1.82	363.5
EN3	F	1	366	158.787	37.1686	39.0817	327.958	0.653184	0.23777	67.8	1.0604	53.02	28.6136	74.1186	4.67341	21.208	19.4	3.7	1.9	7.2	136	3.88	143	1200	0.87	2.39	581	19.328	67.728	1.828	1.828	365.9
EN3	F	2	365	188.338	38.8722	38.5984	355.872	0.933479	0.262798	70.3	1.37969	44.6209	23.1863	76.9778	5.17383	17.8483	16.3	4.1	2.1	7.2	142	5.04	141	1300	0.96	3.41	688	16.228	70.228	2.028	2.028	365.3
EN3	F	3	367	178.97	31.8714	39.2264	345.955	0.915282	0.236993	65.7	1.29393	59.3844	33.1811	71.5881	4.65813	23.7537	21.8	3.7	1.9	6.9	117	4.75	144	1270	0.87	3.36	657	21.731	65.631	1.831	1.831	367.1
EN47	S	1	364	153.106	38.4827	41.5063	368.334	0.860363	0.59923	62.6	1.21495	61.8472	35.9425	68.829	6.43211	24.7389	22.5	4.1	2.6	8.2	140	4.42	151	1340	2.18	3.13	557	22.418	62.518	2.518	2.518	363.8
EN47	S	2	359	210.351	35.3367	47.5793	425.71	1.41347	0.851419	62.8	1.46912	66.4997	38.0573	69.8943	3.50584	26.5999	23.9	4.3	1.4	7.6	127	5.28	171	1530	3.06	5.08	756	23.824	62.724	1.324	1.324	359.4
EN47	F	1	366	173.818	29.7896	35.8021	347.089	0.910085	0.311561	65.1	1.24898	57.9393	32.5653	71.167	5.65728	23.1757	21.2	4	2.3	7.4	109	4.57	131	1270	1.14	3.33	636	21.126	65.026	2.226	2.226	365.9
EN47	F	2	365	172.782	38.609	38.3352	402.519	0.996714	0.498357	71.1	1.39102	42.9901	22.0816	77.8751	4.92881	17.1961	15.7	4.1	2	7.1	141	5.08	140	1470	1.82	3.64	631	15.629	71.029	1.929	1.929	365.2
EN47	S	3	363	149.036	34.7107	42.4242	413.223	1.00551	0.730028	63.8	1.39394	63.0854	35.8934	70.303	4.46281	25.2342	22.9	4	1.8	7.5	126	5.06	154	1500	2.65	3.65	541	22.825	63.725	1.725	1.725	363
GRANO	S	1	362	190.041	35.6846	43.9834	459.198	1.18672	0.273859	65.8	1.87275	56.1549	30.8511	72.8077	4.73029	22.462	20.3	4.2	1.9	7.8	129	6.77	159	1660	0.99	4.29	687	20.222	65.722	1.822	1.822	361.5
GRANO	S	2	365	199.617	26.0131	42.1687	402.519	0.865279	0.235487	63.9	1.42114	62.7054	35.8372	69.989	4.92881	25.0821	22.9	4	2	7.2	95	5.19	154	1470	0.86	3.16	729	22.828	63.828	1.928	1.928	365.2
GRANO	F	1	362	213.812	42.5414	44.4751	444.751	0.928177	0.342541	69	1.31215	46.9613	24.6377	76.2431	4.97238	18.7845	17	4.5	2	7.4	154	4.75	161	1610	1.24	3.36	774	16.926	68.926	1.926	1.926	362
WINDSOR	S	1	365	176.116	38.0718	50.671	391.674	0.890167	0.183511	63.7	1.38318	63.8181	36.5777	69.7891	4.68365	25.5273	23.3	4	1.9	7.1	139	5.05	185	1430	0.67	3.25	643	23.229	63.629	1.829	1.829	365.1
WINDSOR	S	2	366	171.952	29.7977	43.4664	379.989	0.779114	0.147622	64.7	1.35046	62.0558	35.085	70.749	4.42865	24.8223	22.7	4	1.8	6.8	109	4.94	159	1390	0.54	2.85	629	22.632	64.632	1.732	1.732	365.8
WINDSOR	F	1	355	179.075	47.6593	38.6351	400.451	0.826283	0.423012	65.7	1.21263	53.2995	28.7671	74.1117	4.56853	21.3198	18.9	4	1.8	9.6	169	4.3	137	1420	1.5	2.93	635	18.804	65.604	1.704	1.704	354.6
WINDSOR	F	2	354	202.146	44.8899	46.5839	412.196	1.15754	0.378317	66.4	1.52456	48.5601	25.9036	74.9859	5.59006	19.4241	17.2	4.3	2.2	9.9	159	5.4	165	1460	1.34	4.1	716	17.101	66.301	2.101	2.101	354.2
WINDSOR	F	3	364	182.542	48.8608	41.1749	370.574	0.944277	0.370574	68.6	1.44661	52.4293	27.8426	75.3225	3.70574	20.9717	19.1	3.8	1.5	7	178	5.27	150	1350	1.35	3.44	665	19.03	68.53	1.43	1.43	364.3
ZIYAD	S	1	364	206.925	34.3501	43.4185	401.209	1.39324	0.173124	61.1	1.69827	70.349	41.8985	67.1613	4.69909	28.1396	25.6	4.1	1.9	7.3	125	6.18	158	1460	0.63	5.07	753	25.527	61.027	1.827	1.827	363.9
ZIYAD	S	2	367	185.357	25.6941	35.9281	364.725	1.14861	0.255852	62.1	1.34731	69.951	41.3849	67.6102	4.40936	27.9804	25.7	4	1.8	6.4	94.4	4.95	132	1340	0.94	4.22	681	25.636	62.036	1.736	1.736	367.4
ZIYAD	F	1	361	205.377	38.8027	39.357	365.854	0.997783	0.163525	60.5	1.30543	72.3392	43.1405	67.0732	3.99113	28.9357	26.1	4.2	1.6	7.6	140	4.71	142	1320	0.59	3.6	741	26.024	60.424	1.524	1.524	360.8
ZIYAD	F	2	360	217.934	38.8673	38.8673	349.806	1.0161	0.172127	60.8	1.35758	72.4597	42.9276	67.518	3.49806	28.9839	26.1	4.4	1.4	7.3	140	4.89	140	1260	0.62	3.66	785	26.027	60.727	1.327	1.327	360.2
ZIYAD	F	3	363	217.906	44.6281	38.5675	391.185	1.2314	0.278237	58.6	1.55096	77.4105	47.9522	64.573	4.46281	30.9642	28.1	4.2	1.8	7.3	162	5.63	140	1420	1.01	4.47	791	28.027	58.527	1.727	1.727	363
